# Supplementary material for: The diagnostic relevance of mesenteric lymph node biopsy in small intestinal lymphoma in cats
Source: J Vet Intern Med. 2024 Jun 10;38(4):2316–23. doi: 10.1111/jvim.17095 (PMC11256130; doi:10.1111/jvim.17095)
Supplement: Supplementary file 2 — Supplementary Table 2. Histopathological results of intestinal biopsy and matched mesenteric lymph nodes in 102 cats with intestinal lymphoma. [file JVIM-38-2316-s001.xlsx]

## Sheet: Foglio1
CASE NUMBER	SEX	AGE	BREED	LYMPHOMA HISTOTYPE	NODAL INFILTRATION	PARR RESULTS
1	SF	3	DSH	MSTCL	NO	P
2	SF	9	DSH	MSTCL	NO	P				MSTCL= MUCOSAL SMALL T-CELL LYMPHOMA
3	SF	7	DSH	MSTCL	NO	P				MLBCL= MUCOSAL LARGE B-CELL LYMPHOMA
4	SF	10	DSH	TSTCL	NO					TSTCL= TRANSMURAL SMALL T-CELL LYMPHOMA
5	SF	10	DSH	TLBCL	YES					TLTCL= TRANSMURAL LARGE T-CELL LYMPHOMA
6	SF	8	MAINE COON	MLBCL	NO	P				TLBCL= TRANSMURAL LARGE B-CELL LYMPHOMA
7	SF	13	DSH	MLBCL	NO	P
8	SF	13	DSH	TSTCL	NO					P=polyclonal
9	SF	11	MAINE COON	TLBCL	YES					TCR-m in Bg= monoclonal for TCR within polyclonal background
10	SF	9	DSH	TLBCL	YES					TCR-m= monoclonal for TCR
11	SF	9	DSH	MLBCL	NO	TCR-m
12	SF	12	DSH	TSTCL	NO
13	NM	13	DSH	TLBCL	YES
14	NM	6	DSH	TLBCL	YES
15	NM	11	DSH	MSTCL	NO	P
16	NM	10	PERSIAN	MSTCL	NO	P
17	NM	7	UNKNOWN	MSTCL	YES
18	NM	13	DSH	TSTCL	NO
19	NM	3	DSH	TSTCL	NO
20	NM	13	DSH	TLBCL	YES
21	NM	9	DSH	TSTCL	NO
22	NM	14	DSH	TSTCL	NO
23	NM	14	DSH	TSTCL	NO
24	NM	10	MAINE COON	TSTCL	NO
25	SF	12	DSH	TSTCL	NO
26	SF	11	DSH	TLBCL	YES
27	SF	4	DSH	TSTCL	YES
28	SF	4	DSH	TSTCL	YES
29	NM	2	DSH	MSTCL	NO	P
30	NM	2	DSH	MSTCL	NO	P
31	NM	10	DSH	MSTCL	NO	P
32	NM	3	DSH	MSTCL	YES
33	SF	9	DSH	MSTCL	NO	P
34	SF	7	DSH	TSTCL	YES
35	SF	10	DSH	TSTCL	YES
36	SF	10	ABYSSINIAN	TLTCL	YES
37	SF	8	DSH	MSTCL	NO	P
38	SF	13	DSH	MSTCL	NO	P
39	SF	13	DSH	TSTCL	YES
40	SF	7	ABYSSINIAN	MSTCL	NO	P
41	NM	13	DSH	TSTCL	YES
42	NM	3	DSH	TSTCL	YES
43	SF	13	DSH	TLBCL	YES
44	NM	11	DSH	TSTCL	NO
45	NM	12	DSH	MSTCL	NO	P
46	NM	3	MAINE COON	MSTCL	NO	P
47	NM	14	DSH	TSTCL	NO
48	SF	9	DSH	TLTCL	NO
49	SF	7	DSH	TLBCL	YES
50	SF	18	DSH	TSTCL	NO
51	SF	10	DSH	TLTCL	YES
52	SF	7	DSH	MSTCL	YES
53	NM	13	DSH	TLBCL	YES
54	NM	3	DSH	TLBCL	YES
55	NM	4	ABYSSINIAN	TSTCL	NO
56	NM	5	DSH	MSTCL	NO	P
57	NM	6	DEVON REX	MSTCL	NO	P
58	NM	8	DSH	MSTCL	YES
59	SF	8	DSH	TLTCL	YES
60	SF	14	DSH	TSTCL	NO
61	SF	14	BENGAL	TSTCL	NO
62	SF	12	DSH	TLBCL	YES
63	SF	11	DSH	TLTCL	YES
64	SF	10	DSH	TSTCL	NO
65	SF	2	MAINE COON	TSTCL	NO
66	NM	4	DSH	MSTCL	NO	P
67	NM	5	NORWEGIAN FOREST	TSTCL	NO
68	NM	5	DSH	MSTCL	NO	TCR-m
69	NM	9	ABYSSINIAN	TSTCL	NO
70	NM	14	DEVON REX	TSTCL	NO
71	NM	13	SPHYNX	TLBCL	YES
72	SF	12	DSH	TLTCL	NO
73	NM	10	DSH	TSTCL	YES
74	SF	7	ABYSSINIAN	MSTCL	NO	TCR-m in Bg
75	SF	13	DSH	MSTCL	YES
76	SF	12	DSH	MSTCL	YES
77	NM	18	MAINE COON	TSTCL	YES
78	SF	16	MAINE COON	TSTCL	YES
79	NM	15	DSH	TSTCL	YES
80	NM	13	ABYSSINIAN	MLBCL	NO	TCR-m
81	NM	12	DSH	TSTCL	YES
82	NM	10	DSH	TSTCL	YES
83	SF	7	NORWEGIAN FOREST	MSTCL	NO	TCR-m in Bg
84	SF	13	DSH	TSTCL	YES
85	SF	3	DSH	TSTCL	YES
86	SF	11	DSH	TLBCL	YES
87	SF	9	DSH	TSTCL	NO
88	SF	10	DSH	TLTCL	YES
89	SF	4	DSH	MSTCL	NO
90	SF	13	BENGAL	TSTCL	NO	TCR-m in Bg
91	SF	6	DSH	MSTCL	NO
92	SF	11	DSH	TSTCL	NO	TCR-m in Bg
93	NM	10	DSH	TLBCL	YES
94	NM	7	DSH	MLBCL	NO	TCR-m
95	NM	13	DSH	TSTCL	NO
96	SF	3	BENGAL	MSTCL	NO	TCR-m in Bg
97	SF	13	DSH	TLTCL	YES
98	SF	9	DSH	TLBCL	YES
99	NM	14	DSH	MLBCL	YES
100	NM	14	DSH	MSTCL	NO	TCR-m
101	NM	10	DSH	MSTCL	NO	TCR-m
102	NM	4	ABYSSINIAN	MSTCL	NO
